# Supplementary material for: Structural basis of TRAPPIII‐mediated Rab1 activation
Source: EMBO J. 2021 May 21;40(12):e107607. doi: 10.15252/embj.2020107607 (PMC8204860; doi:10.15252/embj.2020107607)
Supplement: Supplementary file 3 — Table EV1 [file EMBJ-40-e107607-s008.xlsx]

## Sheet: Sheet1
Table EV1: TRAPPIII-Ypt1 crosslinking data
This table lists all 108 unique DSSO cross-links identified via the MaxLinker database search.
Peptide A	Protein A	Protein A Position	Peptide B	Protein B	Protein B Position
AMGEEIWkNKTEK	Bet3	19	IYSESLLFkR	Trs31	53
AMGEEIWkNKTEK	Bet3	19	ASAFLSQNESSSkLSNASNSPGMLANSSTATSASANER	Trs31	128
AMGEEIWkNK	Bet3	19	GDDFFkEPFTNWNK	Trs23	108
NkTEK	Bet3	21	kVYcLYSDYVMK	Trs23	181
AMGEEIWKNkTEK	Bet3	21	GSVkNDIR	Bet5	64
DFNkVNDHLYSMGYNIGcR	Bet3	51	TckTAGDFETK	Trs31	78
cENLVkTSEVLSK	Bet3	85	GSVkNDIR	Bet5	64
cENLVkTSEVLSK	Bet3	85	SLkAMGEEIWK	Bet3	11
cENLVkTSEVLSK	Bet3	85	QPTIATTDkPDRPK	Trs23	160
GDSQTEIkVK	Bet3	177	SDGYEYTVGPkQAITSEASTTYIPSR	Trs31	29
VkLNR	Bet3	179	LkIEEHHTVDIIR	Trs33	89
VkLNR	Bet3	179	IIQPSASDQQFPGkSDGYEYTVGPK	Trs31	18
LSkGSVK	Bet5	60	cENLVkTSEVLSK	Bet3	85
SFYQEVHELYVkTLMNPFYK	Trs20	143	LQEkQTESLSNYITK	Trs31	157
TLMNPFYkITDPIR	Trs20	151	kDNPVYEIEFTNAENPQGFPQDLK	Trs20	11
kHLSK	Trs20	171	LQEkQTESLSNYITK	Trs31	157
kHLSK	Trs20	171	QTESLSNYITkMR	Trs31	168
kHLSK	Trs20	171	IIQPSASDQQFPGkSDGYEYTVGPK	Trs31	18
NGGGNNNkHTNNEK	Trs23	91	LQEkQTESLSNYITK	Trs31	157
NGGGNNNkHTNNEK	Trs23	91	AMGEEIWkNKTEK	Bet3	19
NGGGNNNkHTNNEK	Trs23	91	TckTAGDFETK	Trs31	78
NGGGNNNkHTNNEK	Trs23	91	IYSESLLFkR	Trs31	53
NGGGNNNkHTNNEK	Trs23	91	cENLVkTSEVLSK	Bet3	85
nGGGNNNkHTNNEK;NGGGnNNkHTNNEK	Trs23	91	QPTIATTDkPDRPK	Trs23	160
NGGGNnNkHTNNEK;nGGGNNNkHTNNEK	Trs23	91	LGSFKGDDFFkEPFTNWNK	Trs23	108
NGGGNNNkHTNNEK	Trs23	91	kMVENLQ	Trs23	213
HTNNEkLGSFKGDDFFKEPFTNWNK	Trs23	97	SNLFDEkVKK	Trs23	210
HTNNEkLGSFKGDDFFKEPFTNWNK	Trs23	97	SNLFDEKVkK;SNLFDEkVKK	Trs23	212
LGSFkGDDFFKEPFTNWNK	Trs23	102	NGGGNNNkHTNNEK	Trs23	91
LGSFkGDDFFKEPFTNWNK	Trs23	102	AMGEEIWkNK	Bet3	19
LGSFkGDDFFKEPFTNWNK	Trs23	102	NkTEK	Bet3	21
LGSFkGDDFFKEPFTNWNK	Trs23	102	IYSESLLFkR	Trs31	53
GDDFFKEPFTNWNkSGLR	Trs23	116	cENLVkTSEVLSK	Bet3	85
LGSFKGDDFFKEPFTNWNkSGLR	Trs23	116	ILkDEIPIGED	Bet3	185
QPTIATTDkPDRPK	Trs23	160	GVLSSLGYSSEEVIcLASFIDRPTDRPkTAFPK	Trs33	251
SNLFDEkVKK;SNLFDEKVkK	Trs23	210	nGGGnNNkHTNNEK	Trs23	91
SNLFDEkVK	Trs23	210	kVYcLYSDYVMK	Trs23	181
SNLFDEKVkK;SNLFDEkVKK	Trs23	212	nGGGNNNkHTNNEK;NGGGNNNkHTnNEK	Trs23	91
SNLFDEKVkK;SNLFDEkVKK	Trs23	212	kVYcLYSDYVMK	Trs23	181
IIQPSASDQQFPGkSDGYEYTVGPK	Trs31	18	TSEVLSkcAFK	Bet3	92
IIQPSASDQQFPGkSDGYEYTVGPK	Trs31	18	cENLVkTSEVLSK	Bet3	85
IIQPSASDQQFPGkSDGYEYTVGPK	Trs31	18	LkNQLNLK	Trs85	670
IIQPSASDQQFPGkSDGYEYTVGPK	Trs31	18	GDSQTEIkVK	Bet3	177
IIQPSASDQQFPGkSDGYEYTVGPK	Trs31	18	TLMNPFYkITDPIR	Trs20	151
IIQPSASDQQFPGkSDGYEYTVGPK	Trs31	18	SLkAMGEEIWK	Bet3	11
IIQPSASDQQFPGkSDGYEYTVGPK	Trs31	18	ASAFLSQNESSSkLSNASNSPGMLANSSTATSASANER	Trs31	128
IIQPSASDQQFPGkSDGYEYTVGPK	Trs31	18	QTESLSNYITkMR	Trs31	168
TckTAGDFETK	Trs31	78	cENLVkTSEVLSK	Bet3	85
TckTAGDFETK	Trs31	78	TVELDGkTVK	Ypt1	55
TckTAGDFETK	Trs31	78	ESMSQQNLNETTQkKEDK	Ypt1	184
TckTAGDFETK	Trs31	78	QIkESMSQQNLNETTQK	Ypt1	170
TckTAGDFETK	Trs31	78	EDkGNVNLK	Ypt1	188
ASAFLSQNESSSkLSNASNSPGMLANSSTATSASANER	Trs31	128	SLkAMGEEIWK	Bet3	11
ASAFLSQNESSSkLSNASNSPGMLANSSTATSASANER	Trs31	128	TSEVLSkcAFK	Bet3	92
ASAFLSQNESSSkLSNASNSPGMLANSSTATSASANER	Trs31	128	IYSESLLFkR	Trs31	53
LQEkQTESLSNYITK	Trs31	157	IYSESLLFkR	Trs31	53
LQEkQTESLSNYITK	Trs31	157	ASAFLSQNESSSkLSNASNSPGmLANSSTATSASANER	Trs31	128
LQEkQTESLSNYITK	Trs31	157	SDGYEYTVGPkQAITSEASTTYIPSR	Trs31	29
LQEkQTESLSNYITK	Trs31	157	IIQPSASDQQFPGkSDGYEYTVGPK	Trs31	18
QTESLSNYITkMR	Trs31	168	ASAFLSQNESSSkLSNASNSPGmLANSSTATSASANER	Trs31	128
QTESLSNYITkMR	Trs31	168	SDGYEYTVGPkQAITSEASTTYIPSR	Trs31	29
QISGDVISSDSNVTSENGNINNMIkR	Trs33	86	VkLNR	Bet3	179
LkIEEHHTVDIIR	Trs33	89	ILkDEIPIGED	Bet3	185
FKEMDLLLIMkFIcR	Trs33	158	QIDNLkTNHR	Trs33	177
QIDNLkTNHR	Trs33	177	GVLSSLGYSSEEVIcLASFIDRPTDRPkTAFPK	Trs33	251
FFGGcVSDRDQANEAkVGQHEHEVcDASDSTDSIPK	Trs85	81	NkNLEVPNLSK	Trs85	103
VGQHEHEVcDASDSTDSIPkNK	Trs85	101	NLEVPNLSkK	Trs85	112
cQALAkK	Trs85	278	NkNLEVPNLSK	Trs85	103
cQALAkK	Trs85	278	NLEVPNLSkK	Trs85	112
kFMNK	Trs85	382	KSLFNGAkFFK	Trs85	378
kFMNK	Trs85	382	kSLFNGAK	Trs85	371
GKGkESNSLDVTEPVR	Trs85	502	LIAAkK	Trs85	631
VGAMkK	Trs85	586	NLEVPNLSkK	Trs85	112
DAkDTEDLRGEHK	Trs85	590	VGAmkK	Trs85	586
kWAEQK	Trs85	632	GKGkESNSLDVTEPVR	Trs85	502
WAEQkQWR	Trs85	637	NQLNLKDVDSAPRPSEkNLTR	Trs85	687
WAEQkQWR	Trs85	637	LIAAkK	Trs85	631
DIESTYSEIkFLHGnGLILSK	Trs85	657	LkNQLNLK	Trs85	670
DIESTYSEIkFLHGNGLILSK	Trs85	657	DAkDTEDLRGEHK	Trs85	590
DIESTYSEIkFLHGNGLILSK	Trs85	657	TLMNPFYkITDPIR	Trs20	151
DIESTYSEIkFLHGNGLILSK	Trs85	657	kDNPVYEIEFTNAENPQGFPQDLK	Trs20	11
DIESTYSEIkFLHGNGLILSK	Trs85	657	IIQPSASDQQFPGkSDGYEYTVGPK	Trs31	18
FLHGNGLILSkLK	Trs85	668	NQLNLkDVDSAPRPSEK	Trs85	676
FLHGnGLILSkLK	Trs85	668	LIAAkK	Trs85	631
FLHGNGLILSkLK	Trs85	668	WAEQkQWR	Trs85	637
LkNQLNLK	Trs85	670	QVSWcLkDIESTYSEIK	Trs85	647
LkNQLNLK	Trs85	670	DVDSAPRPSEkNLTR	Trs85	687
NQLNLkDVDSAPRPSEK	Trs85	676	WAEQkQWR	Trs85	637
NQLNLkDVDSAPRPSEK	Trs85	676	DIESTYSEIkFLHGNGLILSK	Trs85	657
NQLNLkDVDSAPRPSEK	Trs85	676	LIAAkK	Trs85	631
NQLNLkDVDSAPRPSEK	Trs85	676	QVSWcLkDIESTYSEIK	Trs85	647
DVDSAPRPSEkNLTR	Trs85	687	FLHGNGLILSkLK	Trs85	668
DVDSAPRPSEkNLTR	Trs85	687	DIESTYSEIkFLHGnGLILSK	Trs85	657
NQLNLKDVDSAPRPSEkNLTR	Trs85	687	LIAAkK	Trs85	631
DVDSAPRPSEkNLTR	Trs85	687	QVSWcLkDIESTYSEIK	Trs85	647
DVDSAPRPSEkNLTR	Trs85	687	VGQHEHEVcDASDSTDSIPkNK	Trs85	101
DVDSAPRPSEkNLTR	Trs85	687	IIQPSASDQQFPGkSDGYEYTVGPK	Trs31	18
DVDSAPRPSEkNLTR	Trs85	687	kWAEQK	Trs85	632
IkTVELDGK	Ypt1	48	LLLIGNSGVGkScLLLR	Ypt1	21
TVELDGkTVK	Ypt1	55	QIkESmSQQNLNETTQK	Ypt1	170
LLVGNkcDLK	Ypt1	122	LLLIGNSGVGkScLLLR	Ypt1	21
cDLkDKR	Ypt1	126	LLLIGNSGVGkScLLLR	Ypt1	21
cDLKDkR;cDLkDKR	Ypt1	128	LLLIGNSGVGkScLLLR	Ypt1	21
ESMSQQNLNETTQkK	Ypt1	184	EDkGNVNLK	Ypt1	188
ESMSQQNLNETTQkK	Ypt1	184	TVELDGkTVK	Ypt1	55
kEDKGNVNLK	Ypt1	185	TckTAGDFETK	Trs31	78
kEDKGNVNLK	Ypt1	185	TVELDGkTVK	Ypt1	55
KEDkGNVNLK	Ypt1	188	VkLNR	Bet3	179
